# Supplementary material for: Improving the Electrochemical Glycerol-to-Glycerate Conversion at Pd Sites via the Interfacial Hydroxyl Immigrated from Ni Sites
Source: Molecules. 2024 Aug 16;29(16):3890. doi: 10.3390/molecules29163890 (PMC11356846; doi:10.3390/molecules29163890)
Supplement: Supplementary file 1 [file molecules-29-03890-s001.zip]

Archive with 1 entries (1 files):
- molecules-3137064-supplementary.pdf
